# Supplementary material for: The Genus Leccinum (Boletaceae, Boletales) from China Based on Morphological and Molecular Data
Source: J Fungi (Basel). 2021 Sep 6;7(9):732. doi: 10.3390/jof7090732 (PMC8472233; doi:10.3390/jof7090732)
Supplement: Supplementary file 1 [file jof-07-00732-s001.zip]

Archive with 2 entries (2 files):
- jof-1258139-suppl-conv/Alignment S1.nex
- jof-1258139-suppl-conv/Alignment S2.nex
