# Supplementary material for: The Genus Leccinum (Boletaceae, Boletales) from China Based on Morphological and Molecular Data
Source: J Fungi (Basel). 2021 Sep 6;7(9):732. doi: 10.3390/jof7090732 (PMC8472233; doi:10.3390/jof7090732)
Supplement: Supplementary file 1 [file jof-07-00732-s001.zip › jof-1258139-suppl-conv/Alignment S1.nex]

#NEXUS
begin taxa;
	dimensions ntax=56;
	taxlabels
	Leccinum_uliginosum_hdb330_L_CAN_AY538825[&Created=Thu Aug 26 13:58:49 CST 2021]
	Leccinum_duriusculum_FR_AF484445[&Created=Thu Aug 26 13:58:49 CST 2021]
	Leccinum_duriusculum_HKAS10116_CN_MZ485402[&Created=Thu Aug 26 13:58:49 CST 2021]
	L_cyaneobasileucum_men93201_NL_AY853576[&Created=Thu Aug 26 13:58:49 CST 2021]
	Leccinum_cyaneobasileucum_Estade90_09_202_FR_AY853582[&Created=Thu Aug 26 13:58:49 CST 2021]
	Leccinum_cyaneobasileucum_Estades9011010B_FR_AY853577[&Created=Thu Aug 26 13:58:49 CST 2021]
	Leccinum_cyaneobasileucum_Estades881016_1_FR_AY853579[&Created=Thu Aug 26 13:58:49 CST 2021]
	Leccinum_holopus_J_N8326_GL_AY853573[&Created=Thu Aug 26 13:58:49 CST 2021]
	Leccinum_cyaneobasileucum_Estades891024_4_FR_AY853578[&Created=Thu Aug 26 13:58:49 CST 2021]
	Leccinum_holopus_hdb037_NL_AF454568[&Created=Thu Aug 26 13:58:49 CST 2021]
	Leccinum_cyaneobasileucum_van_brummelen_FR_AY853575[&Created=Thu Aug 26 13:58:49 CST 2021]
	Leccinum_holopus_arora_00_54_CAN_AY853574[&Created=Thu Aug 26 13:58:49 CST 2021]
	Leccinum_holopus_Estades8909221A_FR_AY853581[&Created=Thu Aug 26 13:58:49 CST 2021]
	Leccinum_holopus_halling3083_USA_AY853570[&Created=Thu Aug 26 13:58:49 CST 2021]
	Leccinum_holopus_hdb329_CAN_AY538844[&Created=Thu Aug 26 13:58:49 CST 2021]
	Leccinum_scabrum_hdb328_CAN_AY853564[&Created=Thu Aug 26 13:58:49 CST 2021]
	Leccinum_scabrum_HKAS98029_CN_MZ485407[&Created=Thu Aug 26 13:58:49 CST 2021]
	Leccinum_rigidipes_hdb042_NL_AF454584[&Created=Thu Aug 26 13:58:49 CST 2021]
	Leccinum_snellii_tdb1234_1_USA_AY853547[&Created=Thu Aug 26 13:58:49 CST 2021]
	Leccinum_snellii_tdb1234_0_USA_AY853546[&Created=Thu Aug 26 13:58:49 CST 2021]
	Leccinum_versipelle_HKAS99380_CN_MZ485401[&Created=Thu Aug 26 13:58:49 CST 2021]
	Leccinum_versipelle_HKAS97997_CN_MZ485404[&Created=Thu Aug 26 13:58:49 CST 2021]
	Leccinum_versipelle_SW_AF454573[&Created=Thu Aug 26 13:58:49 CST 2021]
	Leccinum_melaneum_hdb033_NL_AY853569[&Created=Thu Aug 26 13:58:49 CST 2021]
	Leccinum_melaneum_hdb047_NL_AY853568[&Created=Thu Aug 26 13:58:49 CST 2021]
	Leccinum_melaneum_HKAS57220_CN_MZ485409[&Created=Thu Aug 26 13:58:49 CST 2021]
	Leccinum_variicolor_Type_Watling6753_UK_AY853538[&Created=Thu Aug 26 13:58:49 CST 2021]
	Leccinum_variicolor_hdb327_CAN_AY538843[&Created=Thu Aug 26 13:58:49 CST 2021]
	Leccinum_parascabrum_HKAS99903_CN_MZ392874[&Created=Thu Aug 26 13:58:49 CST 2021]
	Leccinum_parascabrum_HKAS59447_CN_MZ392875[&Created=Thu Aug 26 13:58:49 CST 2021]
	Leccinum_palustre_NL_AF454586[&Created=Thu Aug 26 13:58:49 CST 2021]
	Leccinum_schistophilum_HKAS98024_CN_MZ503508[&Created=Thu Aug 26 13:58:49 CST 2021]
	Leccinum_schistophilum_van_brummelen_FR_AY538848[&Created=Thu Aug 26 13:58:49 CST 2021]
	Leccinum_schistophilum_Alan_Hills_UK_AY853544[&Created=Thu Aug 26 13:58:49 CST 2021]
	Leccinum_schistophilum_isolate_BG2017_01_CAN_MH752446[&Created=Thu Aug 26 13:58:49 CST 2021]
	Leccinum_schistophilum_WA0000052294_PL_KX756414[&Created=Thu Aug 26 13:58:49 CST 2021]
	Leccinum_griseonigrum_isolate_870_CAN_KM248966[&Created=Thu Aug 26 13:58:49 CST 2021]
	Leccinum_aurantiacum_rw1656_FR_AF454569[&Created=Thu Aug 26 13:58:49 CST 2021]
	Leccinum_arbuticola_Arora_00_293_SFSU_USA_AY538837[&Created=Thu Aug 26 13:58:49 CST 2021]
	Leccinum_vulpinum_KPM_NC_0017834_UK_KC552013[&Created=Thu Aug 26 13:58:49 CST 2021]
	Leccinum_piceinum_men2048_1_AT_AF454578[&Created=Thu Aug 26 13:58:49 CST 2021]
	Leccinum_manzanitae_LG464_USA_AY538838[&Created=Thu Aug 26 13:58:49 CST 2021]
	Leccinum_monticola_Halling_8325_CR_AY538840[&Created=Thu Aug 26 13:58:49 CST 2021]
	Leccinum_monticola_Halling_8288_CR_AY538839[&Created=Thu Aug 26 13:58:49 CST 2021]
	Leccinum_insigne_hdt50455_SFSU_USA_AY538842[&Created=Thu Aug 26 13:58:49 CST 2021]
	Leccinum_sp_KPM_NC_0017830_JP_KC552009[&Created=Thu Aug 26 13:58:49 CST 2021]
	Leccinum_subradicatum_KPM_NC_24518_JP_MT934814[&Created=Thu Aug 26 13:58:49 CST 2021]
	Leccinum_pseudoborneense_HKAS110158_CN_MZ412904[&Created=Thu Aug 26 13:58:49 CST 2021]
	Leccinum_pseudoborneense_HKAS110157_CN_MZ412903[&Created=Thu Aug 26 13:58:49 CST 2021]
	Leccinum_pseudoborneense_HKAS110156_CN_MZ412902[&Created=Thu Aug 26 13:58:49 CST 2021]
	Leccinum_album_HKAS53417_1_CN_MZ392872[&Created=Thu Aug 26 13:58:49 CST 2021]
	Leccinum_album_HKAS53417_2_CN_MZ392873[&Created=Thu Aug 26 13:58:49 CST 2021]
	Leccinellum_albellum_MB_06055_USA_MH571414[&Created=Thu Aug 26 13:58:49 CST 2021]
	Leccinellum_albellum_FLAS_F_60542_USA_MH211673[&Created=Thu Aug 26 13:58:49 CST 2021]
	Chamonixia_caespitosa_KPM_NC_18071_JP_KP222908[&Created=Thu Aug 26 13:58:49 CST 2021]
	Chamonixia_caespitosa_KPM_NC_18070_JP_KP222907[&Created=Thu Aug 26 13:58:49 CST 2021]
;
end;
begin characters;
	dimensions nchar=1416;
	format datatype=dna missing=? gap=-;
	matrix
	Leccinum_uliginosum_hdb330_L_CAN_AY538825	---------------------------------------------------------------------------------------------------------------------------------------------------------------------------------------------------------------------------------------------------------------------------------------------------------------------------------------------------------------------------------------------------------------…
	Leccinum_duriusculum_FR_AF484445	--------------------------AAA--CC----------GTAGTCAATAGA--GGG-C--TAGTTGGCTTGTCGAAAAGTACCTAATAGAAGG--TTGGTCGGCTTATTGAAAAGTA-------AGAGG-CTTATTGAACAGTAGTGTGAA--CTACCTAATAGAAAGCTTA-------GTACCTAATAGAAGGCTAGTCGA-CTTATCGAACAG-----------------------------------------------------------------------------------------------------------------------------------TACCTAATAGAAAGCTAGTTGACTTATCGAACAGTACCTAATAGAA-GG…
	Leccinum_duriusculum_HKAS10116_CN_MZ485402	--------------------------AAA-CCC----------GTAGTCAATAGA--GGG-CC-TAGTTGGCTTGTCGAAAAGTACCTAATAGAAAGGTTTGGTCGGCTTATTGAAAAGTA-------AGAGGCCTTATTGAACAGTAGTGTGAA--CTACCT-ATAGAAAGCTTA-------GTACCTAATAGAAGGCTAGTCGACCTTATCGAACAG-----------------------------------------------------------------------------------------------------------------------------------TACCTAATAGAAAGCTAGTTGACTTATCGAACAGTACCTAATAGAA-GG…
	L_cyaneobasileucum_men93201_NL_AY853576	---------------------------------------------------------------------------------------------------------------------------------------------------------------------------------------------------------------------------------------------------------------------------------------------------------------------------------------------------------------------------------------------------------------…
	Leccinum_cyaneobasileucum_Estade90_09_202_FR_AY853582	---------------------------------------------------------------------------------------------------------------------------------------------------------------------------------------------------------------------------------------------------------------------------------------------------------------------------------------------------------------------------------------------------------------…
	Leccinum_cyaneobasileucum_Estades9011010B_FR_AY853577	---------------------------------------------------------------------------------------------------------------------------------------------------------------------------------------------------------------------------------------------------------------------------------------------------------------------------------------------------------------------------------------------------------------…
	Leccinum_cyaneobasileucum_Estades881016_1_FR_AY853579	---------------------------------------------------------------------------------------------------------------------------------------------------------------------------------------------------------------------------------------------------------------------------------------------------------------------------------------------------------------------------------------------------------------…
	Leccinum_holopus_J_N8326_GL_AY853573	---------------------------------------------------------------------------------------------------------------------------------------------------------------------------------------------------------------------------------------------------------------------------------------------------------------------------------------------------------------------------------------------------------------…
	Leccinum_cyaneobasileucum_Estades891024_4_FR_AY853578	---------------------------------------------------------------------------------------------------------------------------------------------------------------------------------------------------------------------------------------------------------------------------------------------------------------------------------------------------------------------------------------------------------------…
	Leccinum_holopus_hdb037_NL_AF454568	TCTAGCATGTGCACGTCTACACTTTTAAA---CACACTTGTGAACCCATTGTAGATCGAGACCATCGAAAAGTAGCATCGAACTACC-------------TAATTGGCTTATYGAAAAGTA-------KGRGG-CKTAKTGAAAAGTRGTGTGRR--CYRCCTAATAGAAAGCTGA-------GTACCTAATAGAAAGCTGGTTGG-CTGT----------------------------------------------------------------------------------------------------------------------------------------------------------------------------GTACCTAATAGAA-GG…
	Leccinum_cyaneobasileucum_van_brummelen_FR_AY853575	---------------------------------------------------------------------------------------------------------------------------------------------------------------------------------------------------------------------------------------------------------------------------------------------------------------------------------------------------------------------------------------------------------------…
	Leccinum_holopus_arora_00_54_CAN_AY853574	---------------------------------------------------------------------------------------------------------------------------------------------------------------------------------------------------------------------------------------------------------------------------------------------------------------------------------------------------------------------------------------------------------------…
	Leccinum_holopus_Estades8909221A_FR_AY853581	---------------------------------------------------------------------------------------------------------------------------------------------------------------------------------------------------------------------------------------------------------------------------------------------------------------------------------------------------------------------------------------------------------------…
	Leccinum_holopus_halling3083_USA_AY853570	---------------------------------------------------------------------------------------------------------------------------------------------------------------------------------------------------------------------------------------------------------------------------------------------------------------------------------------------------------------------------------------------------------------…
	Leccinum_holopus_hdb329_CAN_AY538844	---------------------------------------------------------------------------------------------------------------------------------------------------------------------------------------------------------------------------------------------------------------------------------------------------------------------------------------------------------------------------------------------------------------…
	Leccinum_scabrum_hdb328_CAN_AY853564	---------------------------------------------------------------------------------------------------------------------------------------------------------------------------------------------------------------------------------------------------------------------------------------------------------------------------------------------------------------------------------------------------------------…
	Leccinum_scabrum_HKAS98029_CN_MZ485407	---------------------------------------------------------------------------------------------------------------------------------------------------------------------------------------------------------------------------------------------------------------------------------------------------------------------------------------------------------------------------------------------------------------…
	Leccinum_rigidipes_hdb042_NL_AF454584	TCTAGCATGTGCACGTCTACTCTTTTAAA---CACACTTGTGAACCCATTGTAGATCGAGTCCATCGAAAAGTAGCATCAAACTACCTAATAGAGGGC--TGATTGGCTTATTGAAAAGTA------T-GAGG-CTTATTGAAAAGTAGTGTGAA--CTACCTAATAGAAAGCTTA-------GTACCTAATAGAGGGCTGGTCGG-CTTATCGAAAAGTGGTAAG-AACTACCTAATAGA-GGGCTGAGTTGGCTCATTGAAACGTAG---------------TTGGCTAA-------GTATGAGGCTTATTGAAAAGTAGTGTGAA-CTACCTAATTG-AAAGCTTAGTACTC----------------------------------------T-AG…
	Leccinum_snellii_tdb1234_1_USA_AY853547	---------------------------------------------------------------------------------------------------------------------------------------------------------------------------------------------------------------------------------------------------------------------------------------------------------------------------------------------------------------------------------------------------------------…
	Leccinum_snellii_tdb1234_0_USA_AY853546	---------------------------------------------------------------------------------------------------------------------------------------------------------------------------------------------------------------------------------------------------------------------------------------------------------------------------------------------------------------------------------------------------------------…
	Leccinum_versipelle_HKAS99380_CN_MZ485401	----------------------------------------------------------------------------------------------------------------------------------------------------------------------------------------------------------------------------------------------------------------CATCGAAACGTAGTTAATAGAGGGCTGGTTGGCTTATCGAAAAGTATGAGGCTTATTGAAAAGTAGTGTGAA-CTACCTAATAG-AAAGCTTAGTACCTAATAGAGGGCTAGTTGGCTTATC-A------------------G…
	Leccinum_versipelle_HKAS97997_CN_MZ485404	----------------------------------------------------------------------------------------------------------------------------------------------------------------------------------------------------------------------------------------------------------------CATCGAAACGTAGTTAATAGA-GGCTGGTTGGCTTATCGAAAAGTATGAGGCTTATTGAAAAGTAGTGTGAA-CTACCTAATAGGAAAGCTTAGTACCTAATAGAGGGCTAGTTGGCTTATC-A------------------G…
	Leccinum_versipelle_SW_AF454573	---------------------------------------------------------------------------------------------------------GGCTTATCGAAAAGTA------T-GAGG-CTTATTGAAAAGTAGTGTGAA--CTACCTAATAGAAAGCTTA-------GTACCTAATAGAGGGCTAGTTGG-CTTATC---------------------------------------------------------------A--GTTGGTTGGCTTATTGAAAAGTATGAGGCTTATTGAAAAGTAGTGTAAACCTACCTAATAG-AAAGCTTAGTACCTAATAGAAGGCTAGTTGGCTTATC-A------------------G…
	Leccinum_melaneum_hdb033_NL_AY853569	---------------------------------------------------------------------------------------------------------------------------------------------------------------------------------------------------------------------------------------------------------------------------------------------------------------------------------------------------------------------------------------------------------------…
	Leccinum_melaneum_hdb047_NL_AY853568	---------------------------------------------------------------------------------------------------------------------------------------------------------------------------------------------------------------------------------------------------------------------------------------------------------------------------------------------------------------------------------------------------------------…
	Leccinum_melaneum_HKAS57220_CN_MZ485409	---------------------------------------------------------------------------------------------------------------------------------------------------------------------------------------------------------------------------------------------------------------------------------------------------------------------------------------------------------------------------------------------------------------…
	Leccinum_variicolor_Type_Watling6753_UK_AY853538	---------------------------------------------------------------------------------------------------------------------------------------------------------------------------------------------------------------------------------------------------------------------------------------------------------------------------------------------------------------------------------------------------------------…
	Leccinum_variicolor_hdb327_CAN_AY538843	---------------------------------------------------------------------------------------------------------------------------------------------------------------------------------------------------------------------------------------------------------------------------------------------------------------------------------------------------------------------------------------------------------------…
	Leccinum_parascabrum_HKAS99903_CN_MZ392874	TCTAGCATGTGCACGTCTACGTTTTTCAATA-CACACTTGTGAACCCATCGTAGAT-----------------------------------------------------------------------------------------------------CTA---------------------------------------------------TC------------------------------------------------------------------------------------------------------------------------------------------------------------------------------------------…
	Leccinum_parascabrum_HKAS59447_CN_MZ392875	--------------------------CAATA-CACACTTGTGAACCCATCGTAGAT-----------------------------------------------------------------------------------------------------CTA---------------------------------------------------TC------------------------------------------------------------------------------------------------------------------------------------------------------------------------------------------…
	Leccinum_palustre_NL_AF454586	TCTAGCATGTGCACGTCTACACTTTTAAAACCCACACTTGTGAACCCATTGTAGATCGAGTCCATCGAAAAGTAGTGTCGAACTACCTAATAGAGGGC--TGATTGGCTTATCGAAAAGTA------T-GAGG-CTTATTGAAAAGTAGTGTGAA--CTACCTAATAGAAAGCTTA-------GTACCTAATAGAGAGTTAGTTGG-CTTATCGAAAAGTGGTAA------------------------------------------------------------------------------------------------------------------------------------------------------------------------------…
	Leccinum_schistophilum_HKAS98024_CN_MZ503508	-----------------------------------------------ATTGTAGATCGAGTCCATCGAAAAGTAGTGTCGAACTACCTAATAGAGGGC--TGATTGACTTATCGAAAAGTA------T-GAGG-CTTATTGAAAAGTAGTGTGAA--CTACCTAATAGAAAGCTTA-------GTACCTAATAGAGAGTTAGTTGG-CTTATCGAAAAGTGGTAA------------------------------------------------------------------------------------------------------------------------------------------------------------------------------…
	Leccinum_schistophilum_van_brummelen_FR_AY538848	---------------------------------------------------------------------------------------------------------------------------------------------------------------------------------------------------------------------------------------------------------------------------------------------------------------------------------------------------------------------------------------------------------------…
	Leccinum_schistophilum_Alan_Hills_UK_AY853544	---------------------------------------------------------------------------------------------------------------------------------------------------------------------------------------------------------------------------------------------------------------------------------------------------------------------------------------------------------------------------------------------------------------…
	Leccinum_schistophilum_isolate_BG2017_01_CAN_MH752446	TCTAGCATGTGCACGTCTACACTTTTAAAACCCACACTTGTGAACCCATTGTAGATCGAGTCCATCGAAAAGTAGTGTCGAACTACCTAATAGAGGGC--TGATTGGCTTATCGAAAAGTA------T-GAGG-CTTATTGAAAAGTAGTGTGAA--CTACCTAATAGAAAGCTTA-------GTACCTAATAGAGAGTTAGTTGG-CTTATCGAAAAGTGGTAA------------------------------------------------------------------------------------------------------------------------------------------------------------------------------…
	Leccinum_schistophilum_WA0000052294_PL_KX756414	-----------------------------------------------------GATCGAGTCCATCGAAAAGTAGTGTCGAACTA-CTAATAGAGGGC--TGATTGGCTTATCGAAAAGTA------T-GAGG-CTTATTGAAAAGTAGTGTGAA--CTA-CTAATAGAAAGCTTA-------GTA-CTAATAGAGAGTTAGTTGG-CTTATCGAAAAGTGGTAA------------------------------------------------------------------------------------------------------------------------------------------------------------------------------…
	Leccinum_griseonigrum_isolate_870_CAN_KM248966	TCTAGCATGTGCACGTCTACACTTTTAAACA-CACACTTGTGAACCCATTGTAGATCGAGTCCATTGAAAAGTAGCATCGAACTACCTAATAGAGGGC--TAATTGGCTTATCGAAAAGTA-CCTAATAGAGG-CTTATTGAAAAGTAGTGTGAA--CTACCTAATAGAAAGCTTACCGAAAAGTACCTAATAGAGAGCTAGTT---------------------------------------------------------------------------------------------------------------------------------------------------------------------------------------------------…
	Leccinum_aurantiacum_rw1656_FR_AF454569	TCTAGCATGTGCACGTCTACACTTTTAAA---CACACTTGTGAACCCATTGTAGATCGAGTCCATCGAAAAGTAGTGTCGAACTACCTAATAGAGGGC--TAATTGGCTTATCGAAAAGTA-------AGAAG-TTTATTGAAAAGTAGCATGAA--CTACCTAATAGAAAGTTTA-------GTACCTAATAGAGGACTGGTTGG-CTTATT---------------------------------------------------------------------------------------------------------------------------------------------------------------------GAAAAGTACCTAATAGA-GGG…
	Leccinum_arbuticola_Arora_00_293_SFSU_USA_AY538837	---------------------------------------------------------------------------------------------------------------------------------------------------------------------------------------------------------------------------------------------------------------------------------------------------------------------------------------------------------------------------------------------------------------…
	Leccinum_vulpinum_KPM_NC_0017834_UK_KC552013	TCTAGCATGTGCACGTCTACACTTTTAAA---CACACTTGTGAACCCATTGTAGATCGAGTCCATCGAAAAGTAGCATCGAACTACCTAATAGAGGGC--TAATTGGCTTATCGAAAAGTAACCTAATAGAGG-CTTATTGAAAAGTAGTGTGAA--CTACCTAATAGAAAGCTTACCGAAAAGTACCTAATAGAGAGCTAGTTGG-CTTATC------------------------------------------------------------------------------------------------------------------------------------------------------------------------------------------…
	Leccinum_piceinum_men2048_1_AT_AF454578	TCTAGCATGTGCACGTCTACACTTTTAAA---CACACTTGTGAACCCATTGTAGATCGAGTCCATCGAAAAGTAGCATCGAACTACCTAATAGAGGGC--TAATTGGCTTATCGAAAAGTG-----------------------------GTGAG----------------------------------------------------------------------------------------------------------------------------------------------------------------------------------------------------------------------------------------------------…
	Leccinum_manzanitae_LG464_USA_AY538838	---------------------------------------------------------------------------------------------------------------------------------------------------------------------------------------------------------------------------------------------------------------------------------------------------------------------------------------------------------------------------------------------------------------…
	Leccinum_monticola_Halling_8325_CR_AY538840	---------------------------------------------------------------------------------------------------------------------------------------------------------------------------------------------------------------------------------------------------------------------------------------------------------------------------------------------------------------------------------------------------------------…
	Leccinum_monticola_Halling_8288_CR_AY538839	---------------------------------------------------------------------------------------------------------------------------------------------------------------------------------------------------------------------------------------------------------------------------------------------------------------------------------------------------------------------------------------------------------------…
	Leccinum_insigne_hdt50455_SFSU_USA_AY538842	---------------------------------------------------------------------------------------------------------------------------------------------------------------------------------------------------------------------------------------------------------------------------------------------------------------------------------------------------------------------------------------------------------------…
	Leccinum_sp_KPM_NC_0017830_JP_KC552009	TCTAGCATGTGCACGTCTACAGTTTTAAA---CACACTTGTGAACCTATTGTAGATCGAGTCCATCGAAAAGTAGTTTCGGGTT-----------------------------------------------GG-CTTATTGAAAAGTAGTGCAAAAACTACCTAATAGAAAGCTA--------------------------------------------------------------------------------------------------------------------------------------------------------------------------------------------------------------------------------…
	Leccinum_subradicatum_KPM_NC_24518_JP_MT934814	TCTAGCATGTGCACGTCTACACTTTTAAA---CACACTTGTGAACCTATTGTAGATCGAGTCCATCGAAAAGTAGTTTCGGGTT-----------------------------------------------GG-CTTATTGAAAAGTAGTGCAAAAACTACCTAATAGAAAGCTA--------------------------------------------------------------------------------------------------------------------------------------------------------------------------------------------------------------------------------…
	Leccinum_pseudoborneense_HKAS110158_CN_MZ412904	---------------------------------------------------------------------------------------------------------------------------------------------------------------------------------------------------------------------------------------------------------------------------------------------------------------------------------------------------------------------------------------------------------------…
	Leccinum_pseudoborneense_HKAS110157_CN_MZ412903	---------------------------------------------------------------------------------------------------------------------------------------------------------------------------------------------------------------------------------------------------------------------------------------------------------------------------------------------------------------------------------------------------------------…
	Leccinum_pseudoborneense_HKAS110156_CN_MZ412902	---------------------------------------------------------------------------------------------------------------------------------------------------------------------------------------------------------------------------------------------------------------------------------------------------------------------------------------------------------------------------------------------------------------…
	Leccinum_album_HKAS53417_1_CN_MZ392872	---------------------------------------------------------------------------------------------------------------------------------------------------------------------------------------------------------------------------------------------------------------------------------------------------------------------------------------------------------------------------------------------------------------…
	Leccinum_album_HKAS53417_2_CN_MZ392873	---------------------------------------------------------------------------------------------------------------------------------------------------------------------------------------------------------------------------------------------------------------------------------------------------------------------------------------------------------------------------------------------------------------…
	Leccinellum_albellum_MB_06055_USA_MH571414	---------------------------------------------------------------------------------------------------------------------------------------------------------------------------------------------------------------------------------------------------------------------------------------------------------------------------------------------------------------------------------------------------------------…
	Leccinellum_albellum_FLAS_F_60542_USA_MH211673	---------------------------------------------------------------------------------------------------------------------------------------------------------------------------------------------------------------------------------------------------------------------------------------------------------------------------------------------------------------------------------------------------------------…
	Chamonixia_caespitosa_KPM_NC_18071_JP_KP222908	-----------------------------------------GAA--------------------GTAAAAAGTCGTAACAAGTTTCC----------------------------------------------------------GTAG-GTGAA-CCTGC------GGAAG-----------------------------------------------------------------------------------------------------------------------------------------------------------------------------------------------------------------------------------…
	Chamonixia_caespitosa_KPM_NC_18070_JP_KP222907	-----------------------------------------GAA--------------------GTAAAAAGTCGTAACAAGTTTCC----------------------------------------------------------GTAG-GTGAA-CCTGC------GGAAG-----------------------------------------------------------------------------------------------------------------------------------------------------------------------------------------------------------------------------------…
;
end;
