# Supplementary material for: The Genus Leccinum (Boletaceae, Boletales) from China Based on Morphological and Molecular Data
Source: J Fungi (Basel). 2021 Sep 6;7(9):732. doi: 10.3390/jof7090732 (PMC8472233; doi:10.3390/jof7090732)
Supplement: Supplementary file 1 [file jof-07-00732-s001.zip › jof-1258139-suppl-conv/Alignment S2.nex]

#NEXUS
begin taxa;
	dimensions ntax=51;
	taxlabels
	Leccinum_flavostipitatum_MENMB10801_USA[&Created=Thu Aug 26 13:08:30 CST 2021]
	Leccinum_duriusculum_GL4676_FR[&Created=Thu Aug 26 13:08:30 CST 2021]
	Leccinum_duriusculum_HKAS101160_CN[&Created=Thu Aug 26 13:08:30 CST 2021]
	Leccinum_scabrum_HKAS57220_CN[&Created=Thu Aug 26 13:08:30 CST 2021]
	Leccinum_scabrum_HKAS56371_CN[&Created=Thu Aug 26 13:08:30 CST 2021]
	Leccinum_scabrum_KPM_NC_0017840_UK[&Created=Thu Aug 26 13:08:30 CST 2021]
	Leccinum_scabrum_HKAS57266_CN[&Created=Thu Aug 26 13:08:30 CST 2021]
	Leccinum_palustre_MK11107_FL[&Created=Thu Aug 26 13:08:30 CST 2021]
	Leccinum_subradicatum_KPM_NC24518_JP[&Created=Thu Aug 26 13:08:30 CST 2021]
	Leccinum_holopus_HKAS111906_AT[&Created=Thu Aug 26 13:08:30 CST 2021]
	Leccinum_holopus_MICH_KUO_09150707_USA[&Created=Thu Aug 26 13:08:30 CST 2021]
	Leccinum_holopus_9109303_FR[&Created=Thu Aug 26 13:08:30 CST 2021]
	Leccinum_schistophilum_HKAS98024_CN[&Created=Thu Aug 26 13:08:30 CST 2021]
	Leccinum_schistophilum_VDKO1128__BE[&Created=Thu Aug 26 13:08:30 CST 2021]
	Leccinum_album_HKAS53417_F1_CN[&Created=Thu Aug 26 13:08:30 CST 2021]
	Leccinum_album_HKAS53417_F2_CN[&Created=Thu Aug 26 13:08:30 CST 2021]
	Leccinum_variicolor_Lvar1_GER[&Created=Thu Aug 26 13:08:30 CST 2021]
	Leccinum_pseudoborneense_HKAS110156_CN[&Created=Thu Aug 26 13:08:30 CST 2021]
	Leccinum_pseudoborneense_HKAS110158_CN[&Created=Thu Aug 26 13:08:30 CST 2021]
	Leccinum_pseudoborneense_HKAS110157_CN[&Created=Thu Aug 26 13:08:30 CST 2021]
	Leccinum_parascabrum_HKAS99903_CN[&Created=Thu Aug 26 13:08:30 CST 2021]
	Leccinum_parascabrum_HKAS59447_CN[&Created=Thu Aug 26 13:08:30 CST 2021]
	Leccinum_monticola_NY760388_REH8288_Type_CR[&Created=Thu Aug 26 13:08:30 CST 2021]
	Leccinum_monticola_NY00815448_REH8591_CR[&Created=Thu Aug 26 13:08:30 CST 2021]
	Leccinum_aurantiacum_L_0342207_FR[&Created=Thu Aug 26 13:08:30 CST 2021]
	Leccinum_manzanitae_NY14041_USA[&Created=Thu Aug 26 13:08:30 CST 2021]
	Leccinum_cerinum_MK11800_FI[&Created=Thu Aug 26 13:08:30 CST 2021]
	Leccinum_quercinum_Lq1_GER[&Created=Thu Aug 26 13:08:30 CST 2021]
	Leccinum_quercinum_HKAS63502_CN[&Created=Thu Aug 26 13:08:30 CST 2021]
	Leccinum_versipelle_HKAS97997_CN[&Created=Thu Aug 26 13:08:30 CST 2021]
	Leccinum_versipelle_HKAS99380_CN[&Created=Thu Aug 26 13:08:30 CST 2021]
	Leccinum_versipelle_HKAS76669_CN[&Created=Thu Aug 26 13:08:30 CST 2021]
	Leccinum_versipelle_CFMR_DLC2002_122_USA[&Created=Thu Aug 26 13:08:30 CST 2021]
	Leccinellum_pseudoscabrum_CFMR_DPL_11432_USA[&Created=Thu Aug 26 13:08:30 CST 2021]
	Leccinellum_aff_griseum_KPM_NC_0017381_JP[&Created=Thu Aug 26 13:08:30 CST 2021]
	Leccinellum_rugosiceps_CFMR_BOS_866_USA[&Created=Thu Aug 26 13:08:30 CST 2021]
	Leccinellum_crocipodium_MICH_KUO_07050707_USA[&Created=Thu Aug 26 13:08:30 CST 2021]
	Leccinellum_lepidum_KM_142974_IT[&Created=Thu Aug 26 13:08:30 CST 2021]
	Leccinellum_corsicum_Buf_4507_USA[&Created=Thu Aug 26 13:08:30 CST 2021]
	Chamonixia_brevicolumna_DBG_F_023359_USA[&Created=Thu Aug 26 13:08:30 CST 2021]
	Rossbeevera_eucyanea_KPM_NC_0023895_JP[&Created=Thu Aug 26 13:08:30 CST 2021]
	Rossbeevera_griseobrunnea_GDGM45913_CN[&Created=Thu Aug 26 13:08:30 CST 2021]
	Octaviania_japonimontana_KPM_NC_0017812_JP[&Created=Thu Aug 26 13:08:30 CST 2021]
	Octaviania_tasmanica_NY_02449788_USA[&Created=Thu Aug 26 13:08:30 CST 2021]
	Turmalinea_mesomorpha_subsp_sordida_KPM_NC_0017743_JP[&Created=Thu Aug 26 13:08:30 CST 2021]
	Turmalinea_yuwanensis_KPM_NC_0023377_JP[&Created=Thu Aug 26 13:08:30 CST 2021]
	Rugiboletus_andinum_NY_181460_USA[&Created=Thu Aug 26 13:08:30 CST 2021]
	Rugiboletus_andinum_NY_00796145_USA[&Created=Thu Aug 26 13:08:30 CST 2021]
	Tylocinum_griseolum_HKAS52612_CN[&Created=Thu Aug 26 13:08:30 CST 2021]
	Spongiforma_thailandica_DED_7873_TAI[&Created=Thu Aug 26 13:08:30 CST 2021]
	Borofutus_dhakanus_HKAS73789_CN[&Created=Thu Aug 26 13:08:30 CST 2021]
;
end;
begin characters;
	dimensions nchar=2195;
	format datatype=dna missing=? gap=-;
	matrix
	Leccinum_flavostipitatum_MENMB10801_USA	-----CTAGTAACTGCGAGTGAAGCGGGAAAAGCTCAAATTTTGAATCTGGCGGTCATC---------TAGGCCGTCCGAATTGTAATCTAGAGAAGTGTCTTCCGCGCTGGCCCGTGTACAAGTCTCCTGGAAGGGAGCATCATAGAGGGTGAGAATCCCGTCTTTGACACGGAC-TACCA-GGGC--TATGTGATGCACTCTCGACGAGTCGAGTTGTTTGGGAATGCAGCTCAAAATGGGTGGTAAATTCCATCTAAAGCTAAATATAGGCGAGAAACCGATAGTGAACAAGTACCGTGAGGGAAAGATCAAAAGAACTTTGAAAAGAGAGTTAAACAGTACGTGAAATTGCTGAAAGGGAAACGCTTGATGT-CAGTCGCGTTGATTAGGGATCA…
	Leccinum_duriusculum_GL4676_FR	TTCCCCTAGTAACTGCGAGTGAAGAGGGAAAAGCTCAAATTTTGAATCTGGCGGTCATC---------TAGGCCGTCCGAATTGTAATCTAGAGAAGTGTCTTCCGCGCTGGCCCGTGTACAAGTCTCCTGGAAGGGAGCATCATAGAGGGTGAGAATCCCGTCTTTGACACGGAC-TACCA-GGGC--TATGTGATGCACTCTCGACGAGTCGAGTTGTTTGGGAATGCAGCTCAAAATGGGTGGTAAATTCCATCTAAAGCTAAATACAGGCGAGAAACCGATAGTGAACAAGTACCGTGAGGGAAAGATCAAAAGAACTTTGAAAAGAGAGTTAAACAGTACGTGAAATTGCTGAAAGGGAAACGCTTGATGT-CAGTCGCGTTGATTAGGGATCA…
	Leccinum_duriusculum_HKAS101160_CN	TTCCCCTAGTAACTGCGAGTGAAGAGGGAAAAGCTCAAATTTTGAATCTGGCGGTCATC---------TAGGCCGTCCGAATTGTAATCTAGAGAAGTGTCTTCCGCGCTGGCCCGTGTACAAGTCTCCTGGAAGGGAGCATCCTAGAGGGTGAGAATCCCGTCTTTGACACGGAC-TACCA-GTGC--TATGTGATGCACTCTCGACGAGTCGAGTTGTTTGGGAATGCAGCTCAAAATGGGTGGTAAATTCCATCTAAAGCTAAATACAGGCGAGAAACCGATAGTGAACAAGTACCGTGAGGGAAAGATCAAAAGAACTTTGAAAAGAGAGTTAAACAGTACGTGAAATTGCTGAAAGGGAAACGCTTGATGT-CAGTCGCGTCGATTAGGGATCA…
	Leccinum_scabrum_HKAS57220_CN	TTCCCCTAGTAACTGCGAGTGAAGCGGGAAAAGCTCAAATTTTGAATCTGGCGGTCATC---------TAGGCCGTCCGAATTGTAATCTAGAGAAGTGTCTTCCGCGCTGGCCCGTGTACAAGTCTCCTGGAAGGGAGCATCATAGAGGGTGAGAATCCCGTCTTTGACACGGAC-TACCA-GGGC--TATGTGATGCACTCTCGACGAGTCGAGTTGTTTGGGAATGCAGCTCAAAATGGGTGGTAAATTCCATCTAAAGCTAAATACAGGCGAGAAACCGATAGTGAACAAGTACCGTGAGGGAAAGATCAAAAGAACTTTGAAAAGAGAGTTAAACAGTACGTGAAATTGCTGAAAGGGAAACGCTTGATGT-CAGTCGCGTTAATTAGGGATCA…
	Leccinum_scabrum_HKAS56371_CN	-------------------------GGGAAAAGCTCAAATTTTGAATCTGGCGGTCATC---------TAGGCCGTCCGAATTGTAATCTAGAGAAGTGTCTTCCGCGCTGGCCCGTGTACAAGTCTCCTGGAAGGGAGCATCATAGAGGGTGAGAATCCCGTCTTTGACACGGAC-TACCA-GGGC--TATGTGATGCACTCTCGACGAGTCGAGTTGTTTGGGAATGCAGCTCAAAATGGGTGGTAAATTCCATCTAAAGCTAAATACAGGCGAGAAACCGATAGTGAACAAGTACCGTGAGGGAAAGATCAAAAGAACTTTGAAAAGAGAGTTAAACAGTACGTGAAATTGCTGAAAGGGAAACGCTTGATGT-CAGTCGCGTTAATTAGGGATCA…
	Leccinum_scabrum_KPM_NC_0017840_UK	TTCCCCTAGTAACTGCGAGTGAAGCGGGAAAAGCTCAAATTTTGAATCTGGCGGTCATC---------TAGGCCGTCCGAATTGTAATCTAGAGAAGTGTCTTCCGCGCTGGCCCGTGTACAAGTCTCCTGGAAGGGAGCATCATAGAGGGTGAGAATCCCGTCTTTGACACGGAC-TACCA-GGGC--TATGTGATGCACTCTCGACGAGTCGAGTTGTTTGGGAATGCAGCTCAAAATGGGTGGTAAATTCCATCTAAAGCTAAATACAGGCGAGAAACCGATAGTGAACAAGTACCGTGAGGGAAAGATCAAAAGAACTTTGAAAAGAGAGTTAAACAGTACGTGAAATTGCTGAAAGGGAAACGCTTGATGT-CAGTCGCGTTAATTAGGGATCA…
	Leccinum_scabrum_HKAS57266_CN	-------------------------GGGAAAAGCTCAAATTTTGAATCTGGCGGTCATC---------TAGGCCGTCCGAATTGTAATCTAGAGAAGTGTCTTCCGCGCTGGCCCGTGTACAAGTCTCCTGGAAGGGAGCATCATAGAGGGTGAGAATCCCGTCTTTGACACGGAC-TACCA-GGGC--TATGTGATGCACTCTCGACGAGTCGAGTTGTTTGGGAATGCAGCTCAAAATGGGTGGTAAATTCCATCTAAAGCTAAATACAGGCGAGAAACCGATAGTGAACAAGTACCGTGAGGGAAAGATCAAAAGAACTTTGAAAAGAGAGTTAAACAGTACGTGAAATTGCTGAAAGGGAAACGCTTGATGT-CAGTCGCGTTAATTAGGGATCA…
	Leccinum_palustre_MK11107_FL	TTCCCCTAGTAACTGCGAGTGAAGCGGGAAAAGCTCAAATTTTGAATCTGGCGGTCATC---------TAGGCCGTCCGAATTGTAATCTAGAGAAGTGTCTTCCGCGCTGGCCCGTGTACAAGTCTCCTGGAAGGGAGCATCATAGAGGGTGAGAATCCCGTCTTTGACACGGAC-TACCA-GGGC--TATGTGATGCACTCTCGACGAGTCGAGTTGTTTGGGAATGCAGCTCAAAATGGGTGGTAAATTCCATCTAAAGCTAAATACAGGCGAGAAACCGATAGTGAACAAGTACCGTGAGGGAAAGATCAAAAGAACTTTGAAAAGAGAGTTAAACAGTACGTGAAATTGCTGAAAGGGAAACGCTTGATGT-CAGTCGCGTTGATTAGGGATCA…
	Leccinum_subradicatum_KPM_NC24518_JP	TTCCCCTAGTAACTGCGAGTGAAGCGGGAAAAGCTCAAATTTTGAATCTGGCGGTCATC---------TAGGCCGTCCGAATTGTAATCTAGAGAAGTGTCTTCCGCGTTGGCCCGTGTACAAGTCTCCTGGAAGGGAGCATCATAGAGGGTGAGAATCCCGTCTTTGACACGGAC-TACCA-GGGC-TTATGTGATGCACTCTCGACGAGTCGAGTTGTTTGGGAATGCAGCTCAAAATGGGTGGTAAATTCCATCTAAAGCTAAATACAGGCGAGAAACCGATAGCGAACAAGTACCGTGAGGGAAAGATCAAAAGAACTTTGAAAAGAGAGTTAAACAGTACGTGAAATTGCTGAAAGGGAAACGCTTGATGT-CAGTCGCGTCGATTAGGGATCA…
	Leccinum_holopus_HKAS111906_AT	TTCCCCTAGTAACTGCGAGTGAAGCGGGAAAAGCTCAAATTTTGAATCTGGCGGTCATC---------TAGGCCGTCCGAATTGTAATCTAGAGAAGTGTCTTCCGCGCTGGCCCGTGTACAAGTCTCCTGGAAGGGAGCATCATAGAGGGTGAGAATCCCGTCTTTGACACGGAC-TACCA-GGGC--TATGTGATGCACTCTCGACGAGTCGAGTTGTTTGGGAATGCAGCTCAAAATGGGTGGTAAATTCCATCTAAAGCTAAATACAGGCGAGAAACCGATAGTGAACAAGTACCGTGAGGGAAAGATCAAAAGAACTTTGAAAAGAGAGTTAAACAGTACGTGAAATTGCTGAAAGGGAAACGCTTGATGT-CAGTCGCGTTGATTAGGGATCA…
	Leccinum_holopus_MICH_KUO_09150707_USA	TTCCCCTAGTAACTGCGAGTGAAGCGGGAAAAGCTCAAATTTTGAATCTGGCGGTCATC---------TAGGCCGTCCGAATTGTAATCTAGAGAAGTGTCTTCCGCGCTGGCCCGTGTACAAGTCTCCTGGAAGGGAGCATCATAGAGGGTGAGAATCCCGTCTTTGACACGGAC-TACCA-GGGC--TATGTGATGCACTCTCGACGAGTCGAGTTGTTTGGGAATGCAGCTCAAAATGGGTGGTAAATTCCATCTAAAGCTAAATACAGGCGAGAAACCGATAGTGAACAAGTACCGTGAGGGAAAGATCAAAAGAACTTTGAAAAGAGAGTTAAACAGTACGTGAAATTGCTGAAAGGGAAACGCTTGATGT-CAGTCGCGTTGATTAGGGATCA…
	Leccinum_holopus_9109303_FR	TTCCCCTAGTAACTGCGAGTGAAGCGGGAAAAGCTCAAATTTTGAATCTGGCGGTCATC---------TAGGCCGTCCGAATTGTAATCTAGAGAAGTGTCTTCCGCGCTGGCCCGTGTACAAGTCTCCTGGAAGGGAGCATCATAGAGGGTGAGAATCCCGTCTTTGACACGGAC-TACCA-GGGC--TATGTGATGCACTCTCGACGAGTCGAGTTGTTTGGGAATGCAGCTCAAAATGGGTGGTAAATTCCATCTAAAGCTAAATACAGGCGAGAAACCGATAGTGAACAAGTACCGTGAGGGAAAGATCAAAAGAACTTTGAAAAGAGAGTTAAACAGTACGTGAAATTGCTGAAAGGGAAACGCTTGATGT-CAGTCGCGTTGATTAGGGATCA…
	Leccinum_schistophilum_HKAS98024_CN	TTCCCCTAGTAACTGCGAGTGAAGCGGGAAAAGCTCAAATTTTGAATCTGGCGGTCATC---------TAGGCCGTCCGAATTGTAATCTAGAGAAGTGTCTTCCGCGCTGGCCCGTGTACAAGTCTCCTGGAAGGGAGCATCATAGAGGGTGAGAATCCCGTCTTTGACACGGAC-TACCA-GGGC--TATGTGATGCACTCTCGACGAGTCGAGTTGTTTGGGAATGCAGCTCAAAATGGGTGGTAAATTCCATCTAAAGCTAAATACAGGCGAGAAACCGATAGTGAACAAGTACCGTGAGGGAAAGATCAAAAGAACTTTGAAAAGAGAGTTAAACAGTACGTGAAATTGCTGAAAGGGAAACGCTTGATGT-CAGTCGCGTTGATTAGGGATCA…
	Leccinum_schistophilum_VDKO1128__BE	---------------------------------------------------------------------------------------------------------------------------------------------------------------------------------------------------------------------------------------------------------------------------------------------------------------------------------------------------------------------------------------------------------------…
	Leccinum_album_HKAS53417_F1_CN	-----------------------------------------------------------------------------------------------------TTCCGCGCTGGCCCGTGTACAAGTCTCCTGGAAGGGAGCATCATAGAGGGTGAGAATCCCGTCTTTGACACGGAC-TACCA-GGGC--TATGTGATGCACTCTCAACGAGTCGAGTTGTTTGGGAATGCAGCTCAAAATGGGTGGTAAATTCCATCTAAAGCTAAATATAGGCGAGAAACCGATAGTGAACAAGTACCGTGAGGGAAAGATCAAAAGAACTTTGAAAAGAGAGTTAAACAGTACGTGAAATTGCTGAAAGGGAAACGCTTGATGT-CAGTCGCGTTGATTAGGGATCA…
	Leccinum_album_HKAS53417_F2_CN	TTCCCCTAGTAACTGCGAGTGAAGAGGGAAAAGCTCAAATTTTGAATCTGGCGGTCATGT--------TAGGCCGTCCGAATTGTAATCTAGAGAAGTGTTTTCCGCGCTGGCCCGTGTACAAGTCTCCTGGAAGGGAGCATCATAGAGGGTGAGAATCCCGTCTTTGACACGGAC-TACCA-GGGC--TATGTGATGCACTCTCAACGAGTCGAGTTGTTTGGGAATGCAGCTCAAAATGGGTGGTAAATTCCATCTAAAGCTAAATATAGGCGAGAAACCGATAGTGAACAAGTACCGTGAGGGAAAGATCAAAAGAACTTTGAAAAGAGAGTTAAACAGTACGTGAAATTGCTGAAAGGGAAACGCTTGATGT-CAGTCGCGTTGATTAGGGATCA…
	Leccinum_variicolor_Lvar1_GER	TTCCCCTAGTAACTGCGAGTGAAGAGGGAAAAGCTCAAATTTTGAATCTGGCGGTCGTC---------TAGGCCGTCCGAATTGTAATCTAGAGAAGTGTCTTCCGCGCTGGCCCGTGTACAAGTCTCCTGGAAGGGAGCATCATAGAGGGTGAGAATCCCGTCTTTGACACGGAC-TACCA-GGGC--TATGTGATGCACTCTCAACGAGTCGAGTTGTTTGGGAATGCAGCTCAAAATGGGTGGTAAATTCCATCTAAAGCTAAATACAGGCGAGAAACCGATAGTGAACAAGTACCGTGAGGGAAAGATCAAAAGAACTTTGAAAAGAGAGTTAAACAGTACGTGAAATTGCTGAAAGGGAAACGCTTGATGT-CAGTCGCGTTGATTAGGGATCA…
	Leccinum_pseudoborneense_HKAS110156_CN	TTCCCCTAGTAACTGCGAGTGAAGCGGGAAAAGCTCAAATTTTGAATCTGGCGGTCATATT-------TAGGCCGTCCGAATTGTAATCTAGAGAAGTGTTTTCCGCGCTGGCCCGTGTACAAGTCTCCTGGAAGGGAGCATCATAGAGGGTGAGAATCCCGTCTTTGACACGGAC-TACCA-GGGC--TATGTGATACACTCTCGACGAGTCGAGTTGTTTGGGAATGCAGCTCAAAATGGGTGGTAAATTCCATCTAAAGCTAAATATAGGCGAGAAACCGATAGTGAACAAGTACCGTGAGGGAAAGATCAAAAGAACTTTGAAAAGAGAGTTAAACAGTACGTGAAATTGCTGAAAGGGAAACGCTTGATGT-CAGTCGCGTCGATTAGGGATCA…
	Leccinum_pseudoborneense_HKAS110158_CN	TTCCCCTAGTAACTGCGAGTGAAGCGGGAAAAGCTCAAATTTTGAATCTGGCGGTCATATT-------TAGGCCGTCCGAATTGTAATCTAGAGAAGTGTTTTCCGCGCTGGCCCGTGTACAAGTCTCCTGGAAGGGAGCATCATAGAGGGTGAGAATCCCGTCTTTGACACGGAC-TACCA-GGGC--TATGTGATACACTCTCGACGAGTCGAGTTGTTTGGGAATGCAGCTCAAAATGGGTGGTAAATTCCATCTAAAGCTAAATATAGGCGAGAAACCGATAGTGAACAAGTACCGTGAGGGAAAGATCAAAAGAACTTTGAAAAGAGAGTTAAACAGTACGTGAAATTGCTGAAAGGGAAACGCTTGATGT-CAGTCGCGTCGATTAGGGATCA…
	Leccinum_pseudoborneense_HKAS110157_CN	TTCCCCTAGTAACTGCGAGTGAAGCGGGAAAAGCTCAAATTTTGAATCTGGCGGTCATATT-------TAGGCCGTCCGAATTGTAATCTAGAGAAGTGTTTTCCGCGCTGGCCCGTGTACAAGTCTCCTGGAAGGGAGCATCATAGAGGGTGAGAATCCCGTCTTTGACACGGAC-TACCA-GGGC--TATGTGATACACTCTCGACGAGTCGAGTTGTTTGGGAATGCAGCTCAAAATGGGTGGTAAATTCCATCTAAAGCTAAATATAGGCGAGAAACCGATAGTGAACAAGTACCGTGAGGGAAAGATCAAAAGAACTTTGAAAAGAGAGTTAAACAGTACGTGAAATTGCTGAAAGGGAAACGCTTGATGT-CAGTCGCGTCGATTAGGGATCA…
	Leccinum_parascabrum_HKAS99903_CN	TTCCCCTAGTAACTGCGAGTGAAGAGGGAAAAGCTCAAATTTTGAATCTGGCGGTCATCC--------GAGGCCGTCCGAATTGTAATCTAGAGAAGTGTCTTCCGCGCTGGACCGTGTACAAGTCTCCTGGAAGGGAGCATCATAGAGGGTGAGAATCCCGTCTTTGACACGGAC-TACCATGTGC-TTATGTGATGCACTCTCGACGAGTCGAGTTGTTTGGGAATGCAGCTCAAAACGGGTGGTAAATTCCATCTAAAGCTAAATACGGGCGAGAAACCGATAGTGAACAAGTACCGTGAGGGAAAGATCAAAAGAACTTTGAAAAGAGAGTTAAACAGTACGTGAAATTGCTGAAAGGGAAACGCTTGATGT-CAGTCGCGTCGATCAGGGATCA…
	Leccinum_parascabrum_HKAS59447_CN	TTCCCCTAGTAACTGCGAGTGAAGAGGGAAAAGCTCAAATTTTGAATCTGGCGGTCATCC--------GAGGCCGTCCGAATTGTAATCTAGAGAAGTGTCTTCCGCGCTGGACCGTGTACAAGTCTCCTGGAAGGGAGCATCATAGAGGGTGAGAATCCCGTCTTTGACACGGAC-TACCATGTGC-TTATGTGATGCACTCTCGACGAGTCGAGTTGTTTGGGAATGCAGCTCAAAACGGGTGGTAAATTCCATCTAAAGCTAAATATGGGCGAGAAACCGATAGTGAACAAGTACCGTGAGGGAAAGATCAAAAGAACTTTGAAAAGAGAGTTAAACAGTACGTGAAATTGCTGAAAGGGAAACGCTTGATGT-CAGTCGCGTCGATCAGGGATCA…
	Leccinum_monticola_NY760388_REH8288_Type_CR	TTCCCCTAGTAACTGCGAGTGAAGAGGGAAAAGCTCAAATTTTGAATCTGGCAGTCATC---------TAGGCTGTCCGAATTGTAATCTAGAGAAGTGTCTTCCGCGCTGGCCCGTGTACAAGTCTCCTGGAAGGGAGCATCATAGAGGGTGAGAATCCCGTCTTTGACACGGAC-TACCA-GGGC--TATGTGATGCACTCTCAACGAGTCGAGTTGTTTGGGAATGCAGCTCAAAATGGGTGGTAAATTCCATCTAAAGCTAAATACAGGCGAGAAACCGATAGTGAACAAGTACCGTGAGGGAAAGATCAAAAGAACTTTGAAAAGAGAGTTAAACAGTACGTGAAATTGCTGAAAGGGAAACGCTTGATGT-CAGTCGCGTTGATTAGGGATCA…
	Leccinum_monticola_NY00815448_REH8591_CR	TTCCCCTAGTAACTGCGAGTGAAGAGGGAAAAGCTCAAATTTTGAATCTGGCAGTCATC---------TAGGCTGTCCGAATTGTAATCTAGAGAAGTGTCTTCCGCGCTGGCCCGTGTACAAGTCTCCTGGAAGGGAGCATCATAGAGGGTGAGAATCCCGTCTTTGACACGGAC-TACCA-GGGC--TATGTGATGCACTCTCAACGAGTCGAGTTGTTTGGGAATGCAGCTCAAAATGGGTGGTAAATTCCATCTAAAGCTAAATACAGGCGAGAAACCGATAGTGAACAAGTACCGTGAGGGAAAGATCAAAAGAACTTTGAAAAGAGAGTTAAACAGTACGTGAAATTGCTGAAAGGGAAACGCTTGATGT-CAGTCGCGTTGATTAGGGATCA…
	Leccinum_aurantiacum_L_0342207_FR	TTCCCCTAGTAACTGCGAGTGAAGAGGGAAAAGCTCAAATTTTGAATCTGGCGGTCATC---------TAGGCCGTCCGAATTGTAATCTAGAGAAGTGTCTTCCGCGCTGGCCCGTGTACAAGTCTCCTGGAAGGGAGCATCATAGAGGGTGAGAATCCCGTCTTTGACACGGAC-TACCA-GGGC--TATGTGATGCACTCTCAACGAGTCGAGTTGTTTGGGAATGCAGCTCAAAATGGGTGGTAAATTCCATCTAAAGCTAAATACAGGCGAGAAACCGATAGTGAACAAGTACCGTGAGGGAAAGATCAAAAGAACTTTGAAAAGAGAGTTAAACAGTACGTGAAATTGCTGAAAGGGAAACGCTTGATGT-CAGTCGCGTTGATTAGGGATCA…
	Leccinum_manzanitae_NY14041_USA	TTCCCCTAGTAACTGCGAGTGAAGAGGGAAAAGCTCAAATTTTGAATCTGGCGGTCATC---------TAGGCCGTCCGAATTGTAATCTAGAGAAGTGTCTTCCGCGCTGGCCCGTGTACAAGTCTCCTGGAAGGGAGCATCATAGAGGGTGAGAATCCCGTCTTTGACACGGAC-TACCA-GGGC--TATGTGATGCACTCTCAACGAGTCGAGTTGTTTGGGAATGCAGCTCAAAATGGGTGGTAAATTCCATCTAAAGCTAAATACAGGCGAGAAACCGATAGTGAACAAGTACCGTGAGGGAAAGATCAAAAGAACTTTGAAAAGAGAGTTAAACAGTACGTGAAATTGCTGAAAGGGAAACGCTTGATGT-CAGTCGCGTTGATTAGGGATCA…
	Leccinum_cerinum_MK11800_FI	TTCCCCTAGTAACTGCGAGTGAAGAGGGAAAAGCTCAAATTTTGAATCTGGCGGTCATC---------TAGGCCGTCCGAATTGTAATCTAGAGAAGTGTCTTCCGCGCTGGCCCGTGTACAAGTCTCCTGGAAGGGAGCATCATAGAGGGTGAGAATCCCGTCTTTGACACGGAC-TACCA-GGGC--TATGTGATGCACTCTCAACGAGTCGAGTTGTTTGGGAATGCAGCTCAAAATGGGTGGTAAATTCCATCTAAAGCTAAATACAGGCGAGAAACCGATAGTGAACAAGTACCGTGAGGGAAAGATCAAAAGAACTTTGAAAAGAGAGTTAAACAGTACGTGAAATTGCTGAAAGGGAAACGCTTGATGT-CAGTCGCGTTGATTAGGGATCA…
	Leccinum_quercinum_Lq1_GER	TTCCCCTAGTAACTGCGAGTGAAGAGGGAAAAGCTCAAATTTTGAATCTGGCGGTCATC---------TAGGCCGTCCGAATTGTAATCTAGAGAAGTGTCTTCCGCGCTGGCCCGTGTACAAGTCTCCTGGAAGGGAGCATCATAGAGGGTGAGAATCCCGTCTTTGACACGGAC-TACCA-GGGC--TATGTGATGCACTCTCAACGAGTCGAGTTGTTTGGGAATGCAGCTCAAAATGGGTGGTAAATTCCATCTAAAGCTAAATACAGGCGAGAAACCGATAGTGAACAAGTACCGTGAGGGAAAGATCAAAAGAACTTTGAAAAGAGAGTTAAACAGTACGTGAAATTGCTGAAAGGGAAACGCTTGATGT-CAGTCGCGTTGATTAGGGATCA…
	Leccinum_quercinum_HKAS63502_CN	-------------------------GGGAAAAGCTCAAATTTTGAATCTGGCGGTCATC---------TAGGCCGTCCGAATTGTAATCTAGAGAAGTGTCTTCCGCGCTGGCCCGTGTACAAGTCTCCTGGAAGGGAGCATCATAGAGGGTGAGAATCCCGTCTTTGACACGGAC-TACCA-GGGC--TATGTGATGCACTCTCAACGAGTCGAGTTGTTTGGGAATGCAGCTCAAAATGGGTGGTAAATTCCATCTAAAGCTAAATACAGGCGAGAAACCGATAGTGAACAAGTACCGTGAGGGAAAGATCAAAAGAACTTTGAAAAGAGAGTTAAACAGTACGTGAAATTGCTGAAAGGGAAACGCTTGATGT-CAGTCGCGTTGATTAGGGATCA…
	Leccinum_versipelle_HKAS97997_CN	TTCCCCTAGTAACTGCGAGTGAAGAGGGAAAAGCTCAAATTTTGAATCTGGCGGTCATT---------CAGGCCGTCCGAATTGTAATCTAGAGAAGTGTCTTCCGCGCTGGCCCGTGTACAAGTCTCCTGGAAGGGAGCATCATAGAGGGTGAGAATCCCGTCTTTGACACGGAC-TACCA-GGGC--TATGTGATGCACTCTCAACGAGTCGAGTTGTTTGGGAATGCAGCTCAAAATGGGTGGTAAATTCCATCTAAAGCTAAATACAGGCGAGAAACCGATAGTGAACAAGTACCGTGAGGGAAAGATCAAAAGAACTTTGAAAAGAGAGTTAAACAGTACGTGAAATTGCTGAAAGGGAAACGCTTGATGT-CAGTCGCGTTGATTAGGGATCA…
	Leccinum_versipelle_HKAS99380_CN	TTCCCCTAGTAACTGCGAGTGAAGAGGGAAAAGCTCAAATTTTGAATCTGGCGGTCATT---------CAGGCCGTCCGAATTGTAATCTAGAGAAGTGTCTTCCGCGCTGGCCCGTGTACAAGTCTCCTGGAAGGGAGCATCATAGAGGGTGAGAATCCCGTCTTTGACACGGAC-TACCA-GGGC--TATGTGATGCACTCTCAACGAGTCGAGTTGTTTGGGAATGCAGCTCAAAATGGGTGGTAAATTCCATCTAAAGCTAAATACAGGCGAGAAACCGATAGTGAACAAGTACCGTGAGGGAAAGATCAAAAGAACTTTGAAAAGAGAGTTAAACAGTACGTGAAATTGCTGAAAGGGAAACGCTTGATGT-CAGTCGCGTTGATTAGGGATCA…
	Leccinum_versipelle_HKAS76669_CN	-------------------------GGGAAAAGCTCAAATTTTGAATCTGGCGGTCATT---------CAGGCCGTCCGAATTGTAATCTAGAGAAGTGTCTTCCGCGCTGGCCCGTGTACAAGTCTCCTGGAAGGGAGCATCATAGAGGGTGAGAATCCCGTCTTTGACACGGAC-TACCA-GGGC--TATGTGATGCACTCTCAACGAGTCGAGTTGTTTGGGAATGCAGCTCAAAATGGGTGGTAAATTCCATCTAAAGCTAAATACAGGCGAGAAACCGATAGTGAACAAGTACCGTGAGGGAAAGATCAAAAGAACTTTGAAAAGAGAGTTAAACAGTACGTGAAATTGCTGAAAGGGAAACGCTTGATGT-CAGTCGCGTTGATTAGGGATCA…
	Leccinum_versipelle_CFMR_DLC2002_122_USA	TTCCCCTAGTAACTGCGAGTGAAGAGGGAAAAGCTCAAATTTTGAATCTGGCGGTCATT---------CAGGCCGTCCGAATTGTAATCTAGAGAAGTGTCTTCCGCGCTGGCCCGTGTACAAGTCTCCTGGAAGGGAGCATCATAGAGGGTGAGAATCCCGTCTTTGACACGGAC-TACCA-GGGC--TATGTGATGCACTCTCAACGAGTCGAGTTGTTTGGGAATGCAGCTCAAAATGGGTGGTAAATTCCATCTAAAGCTAAATACAGGCGAGAAACCGATAGTGAACAAGTACCGTGAGGGAAAGATCAAAAGAACTTTGAAAAGAGAGTTAAACAGTACGTGAAATTGCTGAAAGGGAAACGCTTGATGT-CAGTCGCGTTGATTAGGGATCA…
	Leccinellum_pseudoscabrum_CFMR_DPL_11432_USA	TTCCCCTAGTAACTGCGAGTGAAGCGGGAAAAGCTCAAATTTTGAATCTGGCGGTCATTATTTTTTAATAGGCCGTCCGAATTGTAATCTAGAGAAGCGTCTTCCGCGCTGGCCCGTGTACAAGTCTCCTGGAAGGGAGCATCATAGAGGGTGAGAATCCCGTCTTTGACACGGAC-TACCA-GTGC-TTATGTGTTGCGCTCTCGACGAGTCGAGTTGTTTGGGAATGCAGCTCAAAATGGGTGGTAAATTCCATCTAAAGCTAAATATAGGCGAGAGACCGATAGCGAACAAGTACCGTGAGGGAAAGACGAAAAGAACTTTGAAAAGAGAGTTAAACAGTACGTGAAATTGCTGAAAGGGAAACGCTTGATGT-CAGTCGCGTTGATTAGGGATCA…
	Leccinellum_aff_griseum_KPM_NC_0017381_JP	TTCCCCTAGTAACTGCGAGTGAAGCGGGAAAAGCTCAAATTTTGAATCTGGCGGTCATT---------TAGGCCGTCCGAATTGTAATCTAGAGAAGCGTCAACCGCGCTGGCCTGTGTACAAGTCTCCTGGAAGGGAGCGTCATAGAGGGTGAGAATCCCGTCTTTGACACAGAC-TACCA-GTGC-TTATGTGTTGCGCTCTCGACGAGTCGAGTTGTTTGGGAATGCAGCTCAAAATGGGTGGTAAATTCCATCTAAAGCTAAATACAGGCGAGAGACCGATAGCGAACAAGTACCGTGAGGGAAAGACGAAAAGAACTTTGAAAAGAGAGTTAAACAGTACGTGAAATTGCTGAAAGGGAAACGCTTGATGT-CAGTCGCGTTGATTAGGGATCA…
	Leccinellum_rugosiceps_CFMR_BOS_866_USA	TTCCCCTAGTAACTGCGAGTGAAGCGGGAAAAGCTCAAATTTTGAATCTGGCAGCCTTTA-ATG----TTGGCTGTCCGAATTGTAATCTAGAGAAGCGTCTTCCGCGCTGGCCCGTGTACAAGTCTCCTGGAAGGGAGCGTCATAGAGGGTGAGAATCCCGTCTTTGACACGGAC-TACCA-GTGC--TATGTGATGCGCTCTCGACGAGTCGAGTTGTTTGGGAATGCAGCTCAAAATGGGTGGTAAATTCCATCTAAAGCTAAATACAGGCGAGAGACCGATAGCGAACAAGTACCGTGAGGGAAAGACGAAAAGAACTTTGAAAAGAGAGTTAAACAGTACGTGAAATTGCTGAAAGGGAAACGCTTGATGT-CAGTCACGTTGATTAGGGATCA…
	Leccinellum_crocipodium_MICH_KUO_07050707_USA	TTCCCCTAGTAACTGCGAGTGAAGCGGGAAAAGCTCAAATTTTGAATCTGGCGGTCATCC--TT----TTGGCCGTCCGAGTTGTAATCTAGAGAAGCGTCTTCCGCGCTGGCCCGTGTACAAGTCTCCTGGAAGGGAGCGTCATAGAGGGTGAGAATCCCGTCTTTGACACGGAC-TACCATGTGC--TATGTGATGCGCTCTCGACGAGTCGAGTTGTTTGGGAATGCAGCTCAAAACGGGTGGTAAATTCCATCTAAAGCTAAATACAGGCGAGAGACCGATAGCGAACAAGTACCGTGAGGGAAAGATCAAAAGAACTTTGAAAAGAGAGTTAAACAGTACGTGAAATTGCTGAAAGGGAAACGCTTGATGT-CAGTCGCGTTCATTAGGGATCA…
	Leccinellum_lepidum_KM_142974_IT	TTCCCCTAGTAACTGCGAGTGAAGAGGGAAAAGCTCAAATTTTGAATCTGGCAGTCATTC-AT-----TAGGCTGTCCGAATTGTAATCTAGAGAAGTGTCTTCCGCGCTGGCCCGTGTACAAGTCTCCTGGAAGGGAGCATCATAGAGGGTGAGAATCCCGTCTTTGACACGGAC-TACCAAGTGCTTTATGTGATGCACTCTCGACGAGTCGAGTTGTTTGGGAATGCAGCTCAAAATGGGTGGTAAATTCCATCTAAAGCTAAATACAGGCGAGAGACCGATAGCGAACAAGTACCGTGAGGGAAAGACGAAAAGAACTTTGAAAAGAGAGTTAAATAGTACGTGAAATTGCTGAAAGGGAAACGTTTGATGT-CACTCGCGTTGATTAGGGGTCA…
	Leccinellum_corsicum_Buf_4507_USA	TTCCCCTAGTAACTGCGAGTGAAGAGGGAAAAGCTCAAATTTTGAATCTGGCAGTCATTC-AT-----TAGGCTGTCCGAATTGTAATCTAGAGAAGTGTTTTCCGCGCTGGCCCGTGTACAAGTCTCCTGGAAGGGAGCATCATAGAGGGTGAGAATCCCGTCTTTGACACGGAC-TACCAAGTGCC-TATGTGATACACTCTCGACGAGTCGAGTTGTTTGGGAATGCAGCTCAAAATGGGTGGTAAATTCCATCTAAAGCTAAATACAGGCGAGAGACCGATAGCGAACAAGTACCGTGAGGGAAAGACGAAAAGAACTTTGAAAAGAGAGTTAAATAGTACGTGAAATTGCTGAAAGGGAAACGTTTGATGT-CACTCGCGTCGATTGGGGGTCA…
	Chamonixia_brevicolumna_DBG_F_023359_USA	TTCCCCTAGTAACTGCGAGTGAAGAGGGAAAAGCTCAAATTTTGAATCTGGCAGTC-TT---------TTGGCTGTCCGAGTTGTAATCTAGAGAAGTGTCTTCCGCGCTGGCCCGTGTACAAGTCTCCTGGAAGGGAGCGTCATAGAGGGTGAGAATCCCGTCTTTGACACGGAC-TACCA-GTGC--TATGTGATGCGCTCTCGACGAGTCGAGTTGTTTGGGAATGCAGCTCAAAATGGGTGGTAAATTCCATCTAAAGCTAAATACAGGCGAGAGACCGATAGCGAACAAGTACCGTGAGGGAAAGACGAAAAGAACTTTGAAAAGAGAGTTAAACAGTACGTGAAATTGCTGAAAGGGAAACGCTTGATGT-CAGTCGCATTGGCTAGGGATCA…
	Rossbeevera_eucyanea_KPM_NC_0023895_JP	TTCCCCTAGTAACTGCGAGTGAAGCGGGAAAAGCTCAAATTTTGAATCTGGCAGTCATC--AT-----TAGGCTGTCCGAATTGTAATCTAGAGAAGCGTCTTCCGCGCTGGACCGTGTACAAGTCTCCTGGAAGGGAGCGTCATAGAGGGTGAGAATCCCGTCTTTGACACGGAC-TGCCA-GTGC-TTATGTGTTGCGCTCTCGACGAGTCGAGTTGTTTGGGAATGCAGCTCAAAATGGGTGGTAAATTCCATCTAAAGCTAAATACAGGCGAGAGACCGATAGCGAACAAGTACCGTGAGGGAAAGACGAAAAGAACTTTGAAAAGAGAGTTAAATAGTACGTGAAATTGCTGAAAGGGAAACACTTGATGT-CAGTCGCGTTGATTAGGGGTCA…
	Rossbeevera_griseobrunnea_GDGM45913_CN	TTCCCCTAGTAACTGCGAGTGAAGCGGGAAAAGCTCAAATTTTGAATCTGGCAGTCATTC-AT-----TAGGCTGTCCGAATTGTAATCTAGAGAAGCGTCTTCCGCGCTGGACCGTGTACAAGTCTCCTGGAAGGGAGCGTCATAGAGGGTGAGAATCCCGTCTTTGACACGGAC-TACCA-GTGC-TTATGTGTTGCGCTCTCGACGAGTCGAGTTGTTTGGGAATGCAGCTCAAAATGGGTGGTAAATTCCATCTAAAGCTAAATACAGGCGAGAGACCGATAGCGAACAAGTACCGTGAGGGAAAGACGAAAAGAACTTTGAAAAGAGAGTTAAATAGTACGTGAAATTGCTGAAAGGGAAACACTTGATGT-CAGTCGCATCGATTAGGGGTCA…
	Octaviania_japonimontana_KPM_NC_0017812_JP	TTCCCCTAGTAACTGCGAGTGAAGCGGGAAAAGCTCAAATTTTGAATCTGGCAGTC-TTA-A------TTGRTTGTCCGAATTGTAATCTAGAGAAGCGTCTTCCGCGCTGGCCCGTGTACAAGTCTCCTGGAAGGGAGCGTCATAGAGGGTGATAATCCCGTCTTTGACACGGAC-TACCA-GGGC-TTATGTGTTGCGCTCTCGACGAGTCGAGTTGTTTGGGAATGCAGCTCAAAATGGGTGGTAAATTCCATCTAAAGCTAAATACAGGCAAGAGACCGATAGTGAACAAGTACCGTGAGGGAAAGATCAAAAGAACTTTGAAAAGAGAGTTAAACAGTACGTGAAATTGCTGAAAGGGAAACGCTTGATGT-CACTCGCGTTGGCTGGGGGTCA…
	Octaviania_tasmanica_NY_02449788_USA	TTCCCCTAGTAACTGCGAGTGAAGCGGGAAAAGCTCAAATTTTGAATCTGGCGGTCTTT-TA------TTAGCCGTCCGAATTGTAATCTAGAGAAGCGTCTTCCGCGCTGGACCGTGTACAAGTCTCCTGGAAGGGAGCATCATAGAGGGTGAGAATCCCGTCTTTGACATGGAC-TACCA-GGGC-TTATGTGATGCGCTCTCGACGAGTCGAGTTGTTTGGGAATGCAGCTCAAAATGGGTGGTAAATTCCATCTAAAGCTAAATACTGGCAAGAGACCGATAGYGAACAAGTACCGTGAGGGAAAGATCAAAAGAACTTTGAAAAGAGAGTTAAACAGTACGTGAAATTGCTGAAAGGGAAACGCTTGATGTCCAGTCGCGTTGATTAGGGGTCA…
	Turmalinea_mesomorpha_subsp_sordida_KPM_NC_0017743_JP	TTCCCCTAGTAACTGCGAGTGAAGCGGGAAAAGCTCAAATTTTGAATCTGGCAGTCGTTCTAT-----CTGGCTGTCCGAATTGTAATCTAGAGAAGCGTCTTCCGCGCTGGACCGTGTACAAGTCTCCTGGAAGGGAGCGTCATAGAGGGTGAGAATCCCGTCTTTGACACGGAC-TACCA-GTGC-TTATGTGTTGCGCTCTCGACGAGTCGAGTTGTTTGGGAATGCAGCTCAAAATGGGTGGTAAATTCCATCTAAAGCTAAATACAGGCGAGAGACCGATAGCGAACAAGTACCGTGAGGGAAAGACGAAAAGAACTTTGAAAAGAGAGTTAAACAGTACGTGAAATTGCTGAAAGGGAAACACTTGATGT-CAGTCGCGTCGATTAGGGGTCA…
	Turmalinea_yuwanensis_KPM_NC_0023377_JP	TTCCCCTAGTAACTGCGAGTGAAGCGGGAAAAGCTCAAATTTTGAATCTGGCAGTCAATTTAT-----TAGGCTGTCCGAATTGTAATCTAGAGAAGCGTCTTCCGCGCTGGACCGTGTACAAGTCTCCTGGAAGGGAGCGTCGTAGAGGGTGAGAATCCCGTCTTTGACACGGAC-TACCATGTGC-TTATGTGTTGCGCTCTCGACGAGTCGAGTTGTTTGGGAATGCAGCTCAAAATGGGTGGTAAATTCCATCTAAAGCTAAATACAGGCGAGAGACCGATAGCGAACAAGTACCGTGAGGGAAAGACGAAAAGAACTTTGAAAAGAGAGTTAAACAGTACGTGAAATTGCTGAAAGGGAAACACTTGATGT-CAGTCGCGTCGATTAGGGGTCA…
	Rugiboletus_andinum_NY_181460_USA	TTCCCCTAGTAACTGCGAGTGAAGCGGGAAGAGCTCAAATTTTGAATCTGGCGGTCT-----------TTGGCCGTCCGAGTTGTAATCTAGAGAAGCGTTTTCCGTGCTGGACCGTGTACAAGTCTCCTGGAAGGGAGCGTCATAGAGGGTGAGAATCCCGTCTTTGACATGGAC-TACCA-GTGC--TATGTGATGCGCTCTCAACGAGTCGAGTTGTTTGGGAATGCAGCTCAAAATGGGTGGTAAATTCCATCTAAAGCTAAATACAGGCGAGAGACCGATAGCGAACAAGTACCGTGAGGGAAAGATGAAAAGAACTTTGGAAAGAGAGTTAAACAGTACGTGAAATTGCTGAAAGGGAAACGCTTGATGT-CAGTCGCGTCGGTGGGGGATCA…
	Rugiboletus_andinum_NY_00796145_USA	TTCCCCTAGTAACTGCGAGTGAAGCGGGAAGAGCTCAAATTTTGAATCTGGCGGTCT-----------TTGGCCGTCCGAGTTGTAATCTAGAGAAGCGTTTTCCGTGCTGGACCGTGTACAAGTCTCCTGGAAGGGAGCGTCATAGAGGGTGAGAATCCCGTCTTTGACATGGAC-TACCA-GTGC--TATGTGATGCGCTCTCAACGAGTCGAGTTGTTTGGGAATGCAGCTCAAAATGGGTGGTAAATTCCATCTAAAGCTAAATACAGGCGAGAGACCGATAGCGAACAAGTACCGTGAGGGAAAGATGAAAAGAACTTTGGAAAGAGAGTTAAACAGTACGTGAAATTGCTGAAAGGGAAACGCTTGATGT-CAGTCGCGTCGGTGGGGGATCA…
	Tylocinum_griseolum_HKAS52612_CN	-------------------------GGGATGAGCTCAAATTTCGAATCTGGCGGTCG-TC--------GAGGCCGTCCGAGTTGTAATCTAGAGAAGCGTCTTCCGCGCTGGCCCGTGTACAAGTCTCCTGGAAGGGAGCATCATAGAGGGTGAGAATCCCGTCTTTGACACGGAC-TACCA-GGGC--TATGTGATGCGCTCTCGACGAGTCGAGTTGTTTGGGAATGCAGCTCAAAGTGGGTGGTAAATTCCATCTAAAGCTAAATACGTGCGAGAGACCGATAGCGAACAAGTACCGTGAGGGAAAGACGAAAAGAACTTTGAAAAGAGAGTTAAACAGTACGTGAAATTGCTGAAAGGGAAACGCTCGATGTCCAGTCGCGTCGGCCAGGGATCA…
	Spongiforma_thailandica_DED_7873_TAI	TTCCCCTAGT-ACTGCGAGTGAAGCGGGACGAGCTCAAATTTTGAATCTGGCGGTCCCTC--------CAGGCCGTCCGAGTTGTAATCTAGAGAAGCGTCTTCCGCGCTGGCCCGTGTACAAGTCTCCTGGAAGGGAGCATCTTAGAGGGTGACAATCCCGTCTATGACACGGACATACCA-GGGC-TTATGTGATGCGCTCTCAACGAGTCGAGTTGTTTGGGAATGCAGCTCAAATAGGGTGGTAAATTCCATCTAAAGCTAAATACAGGCGAGAGACCGATAGCGTACAAGTACCGTGAGGGAAAGACGAAAAGAACTTTGAAAAGAGAGTTAAACAGTACGTGAAATTGCTGAAAGGGAAACGCTTGATGTCCAGTCGCGTTCGCCGGAGATCA…
	Borofutus_dhakanus_HKAS73789_CN	TTCCCCTAGTAACTGCGAGTGAAGCGGGATGAGCTCAAATTTCGAATCTGGCGGTCCCTC--------GAGACCGTCCGAATTGTAATCTAGAGAAGCGTCTTCCGCGCTGGCCCGTGTACAAGTCTCCTGGAAAGGAGCGTCATAGAGGGTGACAATCCCGTCTCTGACACGGAC-TACCA-GGGC-TTATGTGATGCGCTCTCCACGAGTCGAGTTGTTTGGGAATGCAGCTCAAATCGGGTGGTAAATTCCATCTAAAGCTAAATACAGGCGAGAGACCGATAGCGTACAAGTACCGTGAGGGAAAGACGAAAAGAACTTTGAAAAGAGAGTTAAACAGTACGTGAAATTGCTGAAAGGGAAACGCTTGATGTCCAGTCGCGTTCGTCGGGGATCA…
;
end;
